# Supplementary material for: Supplementation with a Whey Protein Concentrate Enriched in Bovine Milk Exosomes Improves Longitudinal Growth and Supports Bone Health During Catch-Up Growth in Rats
Source: Nutrients. 2024 Nov 7;16(22):3814. doi: 10.3390/nu16223814 (PMC11597726; doi:10.3390/nu16223814)
Supplement: Supplementary file 1 [file nutrients-16-03814-s001.zip]

Archive with 1 entries (1 files):
- nutrients-3270427-supplementary.pdf
